# Supplementary material for: Comprehensive 90‐Day Morbidity Assessment Following Robot‐Assisted Radical Cystectomy With Intracorporeal Diversion
Source: Adv Urol. 2025 Dec 29;2025:5585494. doi: 10.1155/aiu/5585494 (PMC12746349; doi:10.1155/aiu/5585494)
Supplement: Supplementary file 1 — Supporting Information 1 Supporting Table 1: Annual case numbers illustrating the transition from open cystectomy to robot‐assisted laparoscopic radical cystectomy with intracorporeal urinary diversion at our institution, covering the period from 2021 to April 2023. [file AIU-2025-5585494-s002.xlsx]

## Sheet: Tabelle1
Supplementary Table 1: transition from open cystectomy to robot-assisted laparoscopic radical cystectomy with intracorporeal urinary diversion
Year	Total cohort	OC	iRARC	iRARC Excluded from study
2023 (Jan-April)	10	0	10	0
2022	37	7	30	0
2021	40	11	29	0
2020	37	17	20	0
2019	15	4	11	0
2018	12	3	8	2
2017	8	1	7	2
Total	158	43	115	4
OC: open radical cystectomy
iRARC: Robot-assisted radical cyctectomy with intracorporal urinary diversion
