# Supplementary material for: Comprehensive 90‐Day Morbidity Assessment Following Robot‐Assisted Radical Cystectomy With Intracorporeal Diversion
Source: Adv Urol. 2025 Dec 29;2025:5585494. doi: 10.1155/aiu/5585494 (PMC12746349; doi:10.1155/aiu/5585494)
Supplement: Supplementary file 2 — Supporting Information 2 Supporting Table 2: Detailed overview of the enhanced recovery program implemented following intracorporeal robot‐assisted radical cystectomy. [file AIU-2025-5585494-s003.xlsx]

## Sheet: Tabelle1
Supplementary Table 2.
List of components of the enhanced recovery programme (ERP) for robot-assisted radical cystectomy (RARC).
ERP after intracorporeal RARC focusing on ommiting bowel preparation, early feeding and mobilization and analgesic regimens
Outpatient assessment
1. Preoperative counselling and education, verbal and written information offered on operation and urinary diversion options.
Preparation for surgery
1. Preoperative medical optimization.
2. Seen by stoma nurse specialist. Advice on stoma and/or neobladder care.
3. Cardiopulmonary exercise testing if indicated.
4. Advice and support for cessation of smoking and/or alcohol consumption.
5. Social issues addressed and discharge planning.
Day before radical cystectomy
1. No bowel preparation.
2. Carbohydrate loading (Preload®) 3 × 50 mg.
Day of radical cystectomy: Day 1
1. Solids and fluids up to 8 h preoperatively, including 2 × 250 ml Nutricia preOp® carbohydrate loading.
2. Avoidance of long-acting sedatives.
3. Thrombosis prophylaxis. Compression stockings and low molecular weight heparin.
4. Antimicrobial prophylaxis and skin preparation with chlorhexidine–alcohol.
5. Standard anaesthetic protocol to attenuate surgical stress response – intraoperative maintenance of haemodynamic control, central and peripheral oxygenation, muscle relaxation, optimized depth of anaesthesia with spinal and appropriate analgesia avoiding opiates with peripheral action.
6. Totally intracorporeal RARC approach with Ureteric Mono-J stent placed in both ureter and one drain for patients with Neobladder
7. Goal-directed fluid management with judicious use of fluid restriction and vasopressors.
8. Prevention of hypothermia (Bair Hugger®).
9. Removal of nasogastric tube in recovery.
Day 2–4
1. Prophylactic metoclopramide for prevention of postoperative nausea and vomiting.
2. Chewing gum.
3. Unrestricted diet.
4. Drain fluid routinely sent for creatinine on day 2 and drain removed on day 2 if drain fluid indicates serum creatinine levels.
5. Thrombosis prophylaxis. Compression stockings and low molecular weight heparin.
6. Regular analgesia: paracetamol and metamizol i.v. and as soon as possible p.o.
7. Urin culture from the Uretercatheter
7. Early mobilization with physiotherapy
Day 4 onwards
1. Continue as previously. Increase daily nutritional goal to 1500 kcal/day.
2. Discharge home when criteria met:
—Pain adequately controlled
—Independently mobile
—Competent with neobladder or stoma care
—established passage (bowel movement)
Postdischarge
1. Stents out on day 10 (no stentogram). Prophylactic antibiotic or antimycotic treatment based on the Urine culture. Control of serum kreatinin.
2. Removal of clips on day 10.
3. Contact with specialist nurse via telephone.
