# Supplementary material for: Comprehensive 90‐Day Morbidity Assessment Following Robot‐Assisted Radical Cystectomy With Intracorporeal Diversion
Source: Adv Urol. 2025 Dec 29;2025:5585494. doi: 10.1155/aiu/5585494 (PMC12746349; doi:10.1155/aiu/5585494)
Supplement: Supplementary file 3 — Supporting Information 3 Supporting Table 3: Overview of compliance with the European Association of Urology quality criteria for radical cystectomy research. The table outlines essential methodological standards, including data acquisition, follow‐up protocols, and reporting completeness, with corresponding compliance status for the present study cohort. [file AIU-2025-5585494-s004.xlsx]

## Sheet: Tabelle1
Supplementary Table 3.
EAU quality Criteria	Compliance
1. Define the method of accruing data	Prospectively maintaned data
2. Define who collected the data	Two urology residents (AE, LW)
3. Indicate the duration of follow-up	30-day and 90-day after radical cystectomy
4. Include outpatient information	Outpatient information was included
5. Include mortality data and causes of death	Mortality and causes of death were reported in the manuscript
6. Include definitions of complications	All complications were defined
7. Define procedure-specific complications	Procedure-specific complications were defined
8. Report intraoperative and postoperative complications separately	We separately reported intraoperative and postoperative complications
9. Use a severity grading system for postoperative complications	The Clavien-Dindo classification was used. A detailed table of postoperative complications, including grading, treatment, frequencies, and proportions was provided
10. Postoperative complications should be presented in a table either by grade or by complication type (specific grades should always be provided; grouping is not accepted)	All complications were defined
11. Include risk factors	ASA score was used to assess risk factors
12. Include readmissions and causes	A detailed table is provided
13. Include reoperations, types and causes
14. Include the percentage of patients lost to follow-up	Follow up is lost in one patient who left europe after 30d.
