# Supplementary material for: Comprehensive 90‐Day Morbidity Assessment Following Robot‐Assisted Radical Cystectomy With Intracorporeal Diversion
Source: Adv Urol. 2025 Dec 29;2025:5585494. doi: 10.1155/aiu/5585494 (PMC12746349; doi:10.1155/aiu/5585494)
Supplement: Supplementary file 4 — Supporting Information 4 Supporting Table 4: Predictors for high‐grade (Clavien–Dindo ≥ IIIa) complications. [file AIU-2025-5585494-s005.xlsx]

## Sheet: Sheet1
Supplementary Table 4: Predictors for high-grade (Clavien–Dindo ≥IIIa) complications
	Univariable
	OR (95%CI)	p
Age (y)	1.02 (0.99-1.05)	0.8
BMI (kg/m²)	1.05 (0.98-1.12)	0.2
Male vs. female	1.72 (0.69-4.92)	0.3
Operation time (min)	1 (0.94-1.04)	>0,9
Muscle invasive vs. non-muscle invasive bladder cancer*	1.06(0.52-2,25)	0.9
Neoadjuvant chemotherapy	1.42 (0.68-2.96)	0.35
	Multivariable
	OR (95%CI)	p
Age (y)	0.98 (0.94-1.03)	0.4
BMI (kg/m²)	1.05 (0.98-1.13)	0.2
Male vs. female	2.05 (0.76-6.34)	0.2
Operation time (min)	1 (0.99-1)	0.7
Muscle invasive vs. non-muscle invasive bladder cancer*	1.77(0.77-4.27)	0.2
Neoadjuvant chemotherapy	0.57(0.26-1.27)	0.2
y: year, BMI: body mass index, *preoperative stage, min: minutes
